# Supplementary material for: Diagnostics of pediatric supratentorial RELA ependymomas: integration of information from histopathology, genetics, DNA methylation and imaging
Source: Brain Pathol. 2018 Nov 28;29(3):325–35. doi: 10.1111/bpa.12664 (PMC7379587; doi:10.1111/bpa.12664)
Supplement: Supplementary file 5 [file BPA-29-325-s004.xlsx]

## Sheet: Sheet 1
# case in manuscript	batch	sample	idat	prep	array	prediction	maxscore	A IDH	ATRT, MYC	ATRT, SHH	ATRT, TYR	CHGL	CHORDM	CN	CNS NB, FOXR2	PLEX, PED B	CPH, ADM	CPH, PAP	PLEX, AD	PLEX, PED A	ANA PA	LGG, DIG/DIA	IHG	LGG, DNT	DLGNT	EFT, CIC	ENB, A	ENB, B	EPN, MPE	SUBEPN, PF	EPN, PF A	EPN, PF B	EPN, RELA	EPN, SPINE	SUBEPN, SPINE	SUBEPN, ST	EPN, YAP	ETMR	EWS	GBM, G34	GBM, MID	A IDH, HG	DMG, K27	CONTR, INFLAM	GBM, MES	GBM, RTK III	GBM, MYCN	GBM, RTK I	GBM, RTK II
1	NA	NA	NA	NA	NA	NA	NA	NA	NA	NA	NA	NA	NA	NA	NA	NA	NA	NA	NA	NA	NA	NA	NA	NA	NA	NA	NA	NA	NA	NA	NA	NA	NA	NA	NA	NA	NA	NA	NA	NA	NA	NA	NA	NA	NA	NA	NA	NA	NA
2	151113_MethWeb052_Lindenberg.P036_83600_ref	P036_83600_ref	200091640105_R02C01	DNA_FFPE	IlluminaHumanMethylation450k	EPN, RELA	0.999636	7.3393e-06	2.1957e-06	9.11067e-06	3.39097e-06	1.12356e-06	3.55038e-06	3.25779e-06	4.45497e-06	1.50915e-05	3.18661e-06	3.70094e-06	1.7125e-06	1.13384e-05	3.15934e-06	6.97986e-07	2.53084e-06	5.40034e-06	1.64129e-06	2.03707e-06	5.04231e-06	2.25878e-06	3.02915e-06	5.55029e-06	1.49895e-05	7.09653e-06	0.999636	4.60261e-06	3.0474e-06	3.07858e-06	3.7675e-06	6.32967e-06	1.85228e-06	4.33589e-06	2.99513e-06	5.35704e-06	1.43204e-05	3.42552e-06	1.7654e-06	7.27076e-07	1.83648e-06	1.38357e-05	1.08912e-05
3	151113_MethWeb052_Lindenberg.P036_83622_ref	P036_83622_ref	200091640105_R05C01	DNA_FFPE	IlluminaHumanMethylation450k	EPN, RELA	0.999285	1.37087e-05	4.18759e-06	1.65327e-05	6.16664e-06	2.23525e-06	6.49477e-06	8.42064e-06	9.67824e-06	2.50842e-05	6.16994e-06	7.11265e-06	3.18495e-06	1.92032e-05	5.09854e-06	1.38752e-06	1.02219e-05	9.54032e-06	2.73775e-06	3.99569e-06	8.0894e-06	4.80457e-06	6.26722e-06	1.07717e-05	2.58942e-05	1.40874e-05	0.999285	8.83863e-06	9.52421e-06	8.13721e-06	8.26675e-06	1.35765e-05	3.67974e-06	9.37011e-06	7.39889e-06	1.15213e-05	3.25176e-05	6.64391e-06	4.66966e-06	2.54563e-06	4.99309e-06	1.53928e-05	2.59525e-05
4	151113_MethWeb052_Lindenberg.P036_83640_ref	P036_83640_ref	200091640086_R06C02	DNA_FFPE	IlluminaHumanMethylation450k	EPN, RELA	0.988791	0.00022862	7.9819e-05	0.000339673	0.000126604	3.38334e-05	0.000117546	0.000101852	0.000145293	0.000300056	9.16879e-05	0.000114117	5.09699e-05	0.000329175	0.000114917	2.04437e-05	9.25305e-05	0.000266773	8.91024e-05	5.96848e-05	0.000170815	6.29492e-05	9.14839e-05	0.000159883	0.000358835	0.00037996	0.988791	0.00016463	0.000111129	0.000132459	0.000108073	0.000206509	5.55633e-05	0.000126189	9.41985e-05	8.98505e-05	0.000558839	9.91865e-05	0.000134396	2.99199e-05	6.45291e-05	0.000192016	0.000204472
5	151113_MethWeb052_Lindenberg.P036_83662_ref	P036_83662_ref	200091640087_R02C01	DNA_FFPE	IlluminaHumanMethylation450k	EPN, RELA	0.99975	4.71229e-06	1.52995e-06	6.88308e-06	2.47318e-06	7.59705e-07	2.44432e-06	2.28183e-06	2.99845e-06	1.09707e-05	2.23791e-06	2.46891e-06	1.10543e-06	8.70766e-06	1.77165e-06	4.7432e-07	1.50856e-06	3.39464e-06	9.76645e-07	1.40027e-06	3.66052e-06	1.41933e-06	2.0664e-06	3.65988e-06	1.01914e-05	5.94386e-06	0.99975	2.9634e-06	2.01452e-06	2.38482e-06	2.58822e-06	4.31123e-06	1.24983e-06	2.98741e-06	1.93533e-06	4.21373e-06	8.49804e-06	2.3317e-06	8.97679e-07	4.40925e-07	9.71215e-07	1.15762e-05	7.40286e-06
6	151113_MethWeb052_Lindenberg.P036_83598_ref	P036_83598_ref	200091640105_R01C01	DNA_FFPE	IlluminaHumanMethylation450k	EPN, RELA	0.999837	2.80643e-06	8.72929e-07	3.75971e-06	1.56637e-06	4.61155e-07	1.40794e-06	1.30074e-06	1.81755e-06	1.12059e-05	1.41407e-06	1.67398e-06	8.80196e-07	6.45331e-06	1.08144e-06	2.96311e-07	7.91985e-07	1.65968e-06	5.73467e-07	8.56159e-07	2.01708e-06	9.37615e-07	1.27439e-06	2.07674e-06	7.31996e-06	2.44702e-06	0.999837	1.59543e-06	1.06065e-06	1.09299e-06	1.33029e-06	2.48441e-06	7.65626e-07	1.80722e-06	1.21332e-06	3.09641e-06	5.18282e-06	1.42457e-06	3.60288e-07	2.58071e-07	6.27019e-07	1.01428e-05	7.52211e-06
7	151113_MethWeb052_Lindenberg.P036_83602_ref	P036_83602_ref	200091640086_R04C02	DNA_FFPE	IlluminaHumanMethylation450k	EPN, RELA	0.999446	9.25237e-06	2.9185e-06	1.22812e-05	4.53601e-06	1.54481e-06	4.56421e-06	7.60392e-06	6.19599e-06	3.11148e-05	4.72315e-06	4.90203e-06	2.18566e-06	1.51554e-05	3.49322e-06	9.68697e-07	2.18932e-06	5.64162e-06	1.92227e-06	3.006e-06	7.83352e-06	2.75637e-06	4.34255e-06	8.24263e-06	2.38793e-05	1.00562e-05	0.999446	5.75726e-06	6.89555e-06	5.47959e-06	5.756e-06	8.44699e-06	2.5437e-06	6.28734e-06	4.70118e-06	1.02032e-05	1.83109e-05	4.71122e-06	1.50575e-06	1.0413e-06	2.73648e-06	3.26194e-05	3.13339e-05
8	151113_MethWeb052_Lindenberg.P036_83624_ref	P036_83624_ref	200091640105_R06C01	DNA_FFPE	IlluminaHumanMethylation450k	EPN, RELA	0.999841	2.84976e-06	8.51969e-07	3.54672e-06	1.35147e-06	4.60346e-07	1.37683e-06	1.42246e-06	1.88968e-06	8.19791e-06	1.31456e-06	1.46237e-06	6.58911e-07	3.68199e-06	1.09139e-06	2.85592e-07	8.18767e-07	1.86299e-06	5.79094e-07	8.59563e-07	1.89043e-06	9.68788e-07	1.25279e-06	2.21123e-06	6.0637e-06	2.34605e-06	0.999841	1.63884e-06	1.52107e-06	1.20352e-06	1.33998e-06	2.60671e-06	7.59065e-07	1.93318e-06	1.30361e-06	2.71037e-06	5.9437e-06	1.39517e-06	3.4727e-07	4.84557e-07	1.05025e-06	9.22175e-06	1.101e-05
9	151113_MethWeb052_Lindenberg.P036_83638_ref	P036_83638_ref	200091640105_R05C02	DNA_FFPE	IlluminaHumanMethylation450k	EPN, RELA	0.991819	0.000128596	7.54834e-05	0.000173914	7.05199e-05	2.4666e-05	7.80949e-05	8.05337e-05	9.77885e-05	0.000317772	6.97369e-05	8.41306e-05	4.30647e-05	0.000375666	6.31835e-05	2.14089e-05	7.74671e-05	0.000125261	3.42629e-05	4.48149e-05	9.70003e-05	5.28671e-05	6.85678e-05	0.000119969	0.000280499	0.000243435	0.991819	0.000122216	6.9638e-05	7.6435e-05	9.4045e-05	0.000138524	4.15317e-05	9.225e-05	7.34105e-05	0.000122276	0.000373157	7.5064e-05	6.45614e-05	1.74181e-05	3.74101e-05	0.000138897	0.000222142
10	151113_MethWeb052_Lindenberg.P036_83666_ref	P036_83666_ref	200091640114_R02C01	DNA_FFPE	IlluminaHumanMethylation450k	EPN, RELA	0.999898	1.95748e-06	5.69296e-07	2.43878e-06	9.26941e-07	3.08276e-07	9.46778e-07	8.68911e-07	1.24008e-06	5.21931e-06	8.86033e-07	9.92925e-07	4.4474e-07	3.04913e-06	7.27411e-07	1.99206e-07	6.33536e-07	1.39838e-06	3.84492e-07	5.69396e-07	1.40052e-06	5.93214e-07	8.21124e-07	1.38337e-06	3.81287e-06	1.6741e-06	0.999898	1.06979e-06	7.57818e-07	7.32024e-07	8.87469e-07	1.7455e-06	5.10042e-07	1.22214e-06	8.56754e-07	1.78495e-06	3.44722e-06	9.50891e-07	2.99508e-07	1.91132e-07	4.83566e-07	5.51617e-06	3.8373e-06
11	151113_MethWeb052_Lindenberg.P036_83692_ref	P036_83692_ref	200091640117_R01C01	DNA_FFPE	IlluminaHumanMethylation450k	EPN, RELA	0.999806	3.62743e-06	1.11726e-06	5.00271e-06	2.07492e-06	5.78599e-07	1.83573e-06	1.62341e-06	2.31024e-06	9.30656e-06	1.68075e-06	1.89587e-06	8.7506e-07	7.26302e-06	1.32143e-06	3.62927e-07	1.17458e-06	2.59519e-06	8.64665e-07	1.06902e-06	2.75898e-06	1.11439e-06	1.55292e-06	2.57261e-06	7.98076e-06	4.18116e-06	0.999806	2.16855e-06	1.34414e-06	1.36626e-06	1.9857e-06	3.30564e-06	9.61369e-07	2.27814e-06	1.58154e-06	3.06135e-06	6.70115e-06	1.78071e-06	5.49159e-07	3.42332e-07	7.35104e-07	1.10201e-05	6.05824e-06
12	151113_MethWeb052_Lindenberg.P036_83698_ref	P036_83698_ref	200091640117_R02C01	DNA_FFPE	IlluminaHumanMethylation450k	EPN, RELA	0.999852	2.47256e-06	7.87055e-07	3.31454e-06	1.23534e-06	4.24388e-07	1.28731e-06	1.32346e-06	1.75211e-06	8.56808e-06	1.286e-06	1.69592e-06	5.99347e-07	3.51815e-06	1.03311e-06	2.64143e-07	7.64633e-07	1.63292e-06	5.40651e-07	7.88392e-07	1.80146e-06	8.60684e-07	1.14358e-06	1.88506e-06	5.41832e-06	1.89459e-06	0.999852	1.42534e-06	1.41173e-06	1.01683e-06	1.25163e-06	2.44797e-06	7.028e-07	2.07528e-06	1.31471e-06	2.70643e-06	5.18343e-06	1.37033e-06	2.90051e-07	4.28361e-07	7.34729e-07	1.00947e-05	9.24681e-06
13	151113_MethWeb052_Lindenberg.P036_83606_ref	P036_83606_ref	200091640105_R04C01	DNA_FFPE	IlluminaHumanMethylation450k	EPN, RELA	0.999897	2.0079e-06	5.67621e-07	2.39777e-06	9.16629e-07	3.07583e-07	9.42373e-07	9.15913e-07	1.23515e-06	5.61499e-06	8.88259e-07	9.98331e-07	4.39745e-07	2.66911e-06	7.75463e-07	1.97558e-07	5.39747e-07	1.49997e-06	3.91332e-07	5.64391e-07	1.29042e-06	6.451e-07	8.22061e-07	1.37253e-06	3.67574e-06	1.47434e-06	0.999897	1.07639e-06	8.84375e-07	7.61405e-07	8.69e-07	1.68166e-06	5.05873e-07	1.22878e-06	8.29244e-07	1.75044e-06	3.72632e-06	1.00049e-06	2.79679e-07	1.94199e-07	5.24331e-07	5.56391e-06	5.20952e-06
14	151113_MethWeb052_Lindenberg.P036_83592_ref	P036_83592_ref	200091640087_R05C02	DNA_FFPE	IlluminaHumanMethylation450k	EPN, RELA	0.999782	3.79416e-06	1.22908e-06	4.79867e-06	1.90884e-06	6.34862e-07	1.94369e-06	1.80701e-06	2.57516e-06	1.32834e-05	1.84706e-06	2.22104e-06	1.03035e-06	5.85069e-06	1.54773e-06	3.97728e-07	1.21759e-06	2.38188e-06	7.72397e-07	1.18566e-06	2.5176e-06	1.35578e-06	1.7023e-06	2.89283e-06	7.99931e-06	3.33369e-06	0.999782	2.30838e-06	1.67476e-06	1.60826e-06	1.81806e-06	3.51992e-06	1.0541e-06	2.60075e-06	1.76756e-06	3.98648e-06	7.66077e-06	1.94115e-06	5.28507e-07	5.88015e-07	1.47103e-06	1.24905e-05	1.28185e-05
15	151113_MethWeb052_Lindenberg.P036_83630_ref	P036_83630_ref	200091640105_R02C02	DNA_FFPE	IlluminaHumanMethylation450k	EPN, RELA	0.999881	2.04166e-06	6.26619e-07	2.6823e-06	1.02854e-06	3.42369e-07	1.03239e-06	1.02445e-06	1.39799e-06	7.42052e-06	1.00524e-06	1.12693e-06	5.0671e-07	3.28681e-06	8.34906e-07	2.15298e-07	6.07138e-07	1.24313e-06	4.19754e-07	6.53013e-07	1.49301e-06	6.77188e-07	9.59033e-07	1.57614e-06	4.52264e-06	1.71131e-06	0.999881	1.18499e-06	9.40488e-07	8.67421e-07	1.02273e-06	1.91703e-06	5.65177e-07	1.40896e-06	9.93212e-07	2.21053e-06	4.0411e-06	1.05557e-06	2.39056e-07	2.69004e-07	6.12736e-07	8.29727e-06	6.79432e-06
16	151113_MethWeb052_Lindenberg.P036_83634_ref	P036_83634_ref	200091640105_R04C02	DNA_FFPE	IlluminaHumanMethylation450k	EPN, RELA	0.999778	4.40419e-06	1.28133e-06	5.37902e-06	2.10868e-06	6.71396e-07	2.10281e-06	1.96433e-06	2.65924e-06	1.21557e-05	1.92192e-06	2.19528e-06	1.01947e-06	6.6864e-06	1.81547e-06	4.23675e-07	1.33328e-06	3.20947e-06	8.59602e-07	1.22309e-06	2.89839e-06	1.35037e-06	1.78874e-06	3.13041e-06	7.94799e-06	3.81568e-06	0.999778	2.37016e-06	1.82014e-06	1.67876e-06	1.91841e-06	3.61811e-06	1.10693e-06	2.6033e-06	1.72349e-06	3.55749e-06	9.31409e-06	2.06562e-06	7.53157e-07	4.11512e-07	9.53327e-07	8.69048e-06	9.1699e-06
17	151113_MethWeb052_Lindenberg.P036_83686_ref	P036_83686_ref	200091640087_R03C01	DNA_FFPE	IlluminaHumanMethylation450k	EPN, RELA	0.999913	1.56285e-06	4.69982e-07	2.04494e-06	7.85965e-07	2.55492e-07	8.03213e-07	7.60423e-07	1.00566e-06	4.67445e-06	7.73736e-07	8.31695e-07	3.71187e-07	2.69008e-06	5.78944e-07	1.62443e-07	4.04153e-07	1.03467e-06	3.67329e-07	5.0836e-07	1.22146e-06	4.80829e-07	6.92284e-07	1.21186e-06	3.64656e-06	1.74641e-06	0.999913	9.13184e-07	6.37469e-07	6.72335e-07	7.58925e-07	1.37488e-06	4.22717e-07	1.00061e-06	6.52687e-07	1.46441e-06	2.75196e-06	8.0014e-07	2.06966e-07	1.2159e-07	3.06399e-07	5.44625e-06	3.58873e-06
18	151113_MethWeb052_Lindenberg.P036_83674_ref	P036_83674_ref	200091640114_R05C01	DNA_FFPE	IlluminaHumanMethylation450k	EPN, RELA	0.999888	2.09269e-06	6.3101e-07	2.53835e-06	9.93957e-07	3.33876e-07	1.03689e-06	9.54511e-07	1.32631e-06	6.0437e-06	9.74841e-07	1.08442e-06	4.84633e-07	3.2835e-06	7.38918e-07	2.4106e-07	5.85207e-07	1.41008e-06	4.17714e-07	6.17711e-07	1.42614e-06	6.84011e-07	8.94269e-07	1.53981e-06	4.44813e-06	1.85584e-06	0.999888	1.16896e-06	8.23465e-07	8.37853e-07	9.40901e-07	1.8394e-06	5.50874e-07	1.30842e-06	9.00893e-07	1.94988e-06	3.70085e-06	1.03331e-06	3.06388e-07	1.92125e-07	5.33511e-07	6.39163e-06	4.96441e-06
19	151113_MethWeb052_Lindenberg.P036_83696_ref	P036_83696_ref	200091640087_R05C01	DNA_FFPE	IlluminaHumanMethylation450k	EPN, RELA	0.999812	3.78057e-06	1.07289e-06	4.40516e-06	1.67599e-06	5.76344e-07	1.73414e-06	1.72551e-06	2.37669e-06	9.15384e-06	1.62938e-06	1.86123e-06	8.51371e-07	4.86271e-06	1.43539e-06	3.54454e-07	1.69853e-06	2.95862e-06	7.30925e-07	1.04241e-06	2.18778e-06	1.26892e-06	1.54288e-06	2.54433e-06	6.62609e-06	2.98466e-06	0.999812	2.13834e-06	1.82045e-06	1.47182e-06	1.75189e-06	3.1963e-06	9.50948e-07	2.35841e-06	1.62031e-06	3.02947e-06	7.59507e-06	1.7342e-06	7.03055e-07	5.47516e-07	1.30598e-06	6.1796e-06	9.81022e-06
20	151113_MethWeb052_Lindenberg.P036_83664_ref	P036_83664_ref	200091640114_R01C01	DNA_FFPE	IlluminaHumanMethylation450k	EPN, RELA	0.999376	1.27375e-05	3.97504e-06	1.3294e-05	5.62162e-06	1.91803e-06	6.13041e-06	5.47865e-06	7.61198e-06	2.84651e-05	5.46789e-06	6.56922e-06	3.20823e-06	2.41465e-05	5.30795e-06	1.42729e-06	4.29826e-06	9.61853e-06	2.54647e-06	3.46186e-06	8.45506e-06	4.02558e-06	5.13321e-06	8.6292e-06	2.06251e-05	1.11129e-05	0.999376	7.56042e-06	5.38017e-06	4.65348e-06	6.41119e-06	1.11121e-05	3.16879e-06	7.44666e-06	5.34974e-06	8.93785e-06	2.72683e-05	5.81773e-06	3.12069e-06	1.53888e-06	2.8524e-06	2.40567e-05	1.57572e-05
21	151113_MethWeb052_Lindenberg.P036_83590_ref	P036_83590_ref	200091640087_R04C02	DNA_FFPE	IlluminaHumanMethylation450k	GBM, MYCN	0.293647	0.00950616	0.00271268	0.00628973	0.00258656	0.00112821	0.00292869	0.00548412	0.00476073	0.00721587	0.00272846	0.00347968	0.0018044	0.00236497	0.00506998	0.0007181	0.00314871	0.00521145	0.00146477	0.00185548	0.002518	0.00352229	0.00328176	0.0210922	0.0249949	0.0177757	0.171711	0.00971386	0.0391068	0.00699137	0.00387021	0.00654145	0.00182006	0.00473717	0.00355338	0.00300297	0.0235573	0.00277588	0.0236287	0.0130648	0.293647	0.000887743	0.0505665
22	151113_MethWeb052_Lindenberg.P036_83690_ref	P036_83690_ref	200091640114_R06C02	DNA_FFPE	IlluminaHumanMethylation450k	EPN, PF A	0.29773	0.0101586	0.00422719	0.00772413	0.00454744	0.00156937	0.00402957	0.00576018	0.00604479	0.0188925	0.0041569	0.00512592	0.00386461	0.0229173	0.00485362	0.000979242	0.00301954	0.00577109	0.00217615	0.00413648	0.00852768	0.00204308	0.00464683	0.0314374	0.29773	0.101758	0.0317968	0.0109619	0.0109488	0.00850416	0.00597248	0.00936379	0.00265148	0.00627056	0.00494723	0.00710053	0.0492966	0.0042197	0.0217584	0.00323497	0.0138849	0.00527502	0.00798067
23	151113_MethWeb052_Lindenberg.P036_83660_ref	P036_83660_ref	200091640087_R01C01	DNA_FFPE	IlluminaHumanMethylation450k	EPN, RELA	0.977173	0.00044042	0.000135229	0.000425133	0.000174395	6.37609e-05	0.000183785	0.000243425	0.000273431	0.000701413	0.000171757	0.000203958	9.59092e-05	0.000392391	0.000165018	4.19184e-05	0.000251148	0.000289212	7.81986e-05	0.000112712	0.000207439	0.000162493	0.000178872	0.000411303	0.000948801	0.000612589	0.977173	0.000317612	0.00036219	0.000221952	0.000219865	0.000371657	0.000104703	0.00026876	0.000214581	0.000273852	0.00108181	0.000175923	0.000214435	0.000182901	0.000830886	0.000281652	0.00147891
24	151113_MethWeb052_Lindenberg.P036_83596_ref	P036_83596_ref	200091640086_R03C02	DNA_FFPE	IlluminaHumanMethylation450k	EPN, RELA	0.812047	0.00301301	0.000839798	0.00225756	0.000943533	0.000367839	0.001013	0.00114173	0.0016879	0.00414432	0.000936982	0.00124928	0.000707116	0.00127555	0.00160209	0.000227305	0.00140457	0.0017374	0.000584527	0.000613386	0.000899065	0.0011374	0.00100025	0.0021965	0.0038728	0.00297958	0.812047	0.00224026	0.00327424	0.00137149	0.00122607	0.00212241	0.000597958	0.00158958	0.00147669	0.00118745	0.0121009	0.000934902	0.00169197	0.003956	0.0445237	0.00154518	0.0160297
25	151113_MethWeb052_Lindenberg.P036_83636_ref	P036_83636_ref	200091640086_R05C02	DNA_FFPE	IlluminaHumanMethylation450k	EPN, RELA	0.3976	0.00698143	0.00328021	0.00640871	0.00439271	0.00130067	0.00369588	0.00403909	0.0051594	0.105261	0.00363851	0.00476991	0.00392713	0.0594228	0.00332715	0.00120111	0.00279214	0.00469978	0.00168137	0.00230578	0.00629629	0.00201322	0.00358244	0.00642005	0.0172157	0.0103154	0.3976	0.00500181	0.00467538	0.0034924	0.00471425	0.00721459	0.00220408	0.00491599	0.00476191	0.00654651	0.0233747	0.00348458	0.0040138	0.00246259	0.00544456	0.0100682	0.0137304
26	151113_MethWeb052_Lindenberg.P036_83694_ref	P036_83694_ref	200091640087_R04C01	DNA_FFPE	IlluminaHumanMethylation450k	EPN, YAP	0.999988	3.74069e-08	2.10303e-08	4.73526e-07	1.36607e-08	8.54045e-09	1.87241e-08	1.78491e-08	3.17397e-08	1.80753e-08	3.27584e-08	1.9421e-08	1.07066e-08	3.30049e-06	1.8392e-08	5.75144e-09	2.09115e-08	2.54171e-08	1.07659e-08	1.98124e-08	4.65401e-09	7.39142e-08	2.60332e-08	5.50366e-08	1.38272e-07	2.03455e-07	5.01179e-08	9.95394e-07	1.21171e-08	4.67874e-08	0.999988	3.77849e-08	1.36491e-08	3.38874e-08	4.61067e-08	2.74512e-08	8.23478e-08	2.16657e-08	1.05731e-06	4.47723e-09	1.18002e-08	3.69752e-06	7.40351e-10
27	151113_MethWeb052_Lindenberg.P036_83588_ref	P036_83588_ref	200091640086_R02C02	DNA_FFPE	IlluminaHumanMethylation450k	EPN, YAP	0.999826	8.49804e-07	4.6753e-07	6.91463e-06	3.32962e-07	1.88791e-07	4.22581e-07	4.5871e-07	7.62053e-07	4.79758e-07	6.82137e-07	4.47533e-07	2.46065e-07	3.56694e-05	4.07765e-07	1.24738e-07	3.50911e-07	5.53703e-07	2.37422e-07	4.18623e-07	1.49754e-07	1.22971e-06	6.00888e-07	1.77924e-06	4.43665e-06	1.32362e-05	1.35595e-06	1.76627e-05	3.53676e-07	1.55933e-06	0.999826	8.50672e-07	2.98097e-07	7.4203e-07	9.34146e-07	6.70749e-07	1.77906e-06	5.30866e-07	1.67137e-05	1.11343e-07	3.1891e-07	3.45509e-05	3.30777e-08
28	151113_MethWeb052_Lindenberg.P036_83604_ref	P036_83604_ref	200091640105_R03C01	DNA_FFPE	IlluminaHumanMethylation450k	HGNET, MN1	0.991522	0.000125311	5.42625e-05	0.000143975	6.41187e-05	2.2523e-05	5.22693e-05	6.90868e-05	8.05569e-05	0.00127939	6.4204e-05	6.8188e-05	3.02663e-05	4.0682e-05	5.75307e-05	2.19416e-05	4.71938e-05	9.22644e-05	3.00264e-05	7.09867e-05	4.51226e-05	6.85493e-05	6.67106e-05	0.000126083	0.000222319	0.000222531	0.00025596	0.000229558	6.88651e-05	7.22049e-05	6.87609e-05	0.000138919	3.55904e-05	8.54068e-05	8.69162e-05	8.07401e-05	0.000292776	6.04273e-05	0.000146518	2.90327e-05	0.0001398	0.000146419	0.000169641
29	151113_MethWeb052_Lindenberg.P036_83680_ref	P036_83680_ref	200091640114_R02C02	DNA_FFPE	IlluminaHumanMethylation450k	HGNET, MN1	0.998155	2.56823e-05	1.09049e-05	3.47457e-05	1.40758e-05	4.75156e-06	1.11096e-05	1.25818e-05	1.67107e-05	0.000346275	1.29295e-05	1.31987e-05	6.31897e-06	9.14853e-06	1.12323e-05	3.90644e-06	1.06985e-05	1.90978e-05	6.42639e-06	1.65424e-05	9.50581e-06	1.44321e-05	1.39005e-05	2.45986e-05	4.912e-05	5.74198e-05	4.66295e-05	3.24455e-05	1.21988e-05	1.45037e-05	1.57208e-05	2.98308e-05	7.52331e-06	1.78404e-05	1.9e-05	1.80968e-05	6.0818e-05	1.26939e-05	2.811e-05	4.23307e-06	1.71924e-05	3.5035e-05	2.21218e-05
30	151113_MethWeb052_Lindenberg.P036_83688_ref	P036_83688_ref	200091640114_R05C02	DNA_FFPE	IlluminaHumanMethylation450k	HGNET, MN1	0.997668	3.09542e-05	1.47376e-05	4.00046e-05	1.76433e-05	6.14183e-06	1.41279e-05	1.62657e-05	2.07936e-05	0.000450648	1.65768e-05	1.78908e-05	8.02304e-06	1.08118e-05	1.46214e-05	6.35706e-06	1.2457e-05	2.41029e-05	7.43145e-06	2.0953e-05	1.15718e-05	1.89036e-05	1.69278e-05	3.21916e-05	6.1088e-05	5.22812e-05	5.71958e-05	3.9422e-05	1.64223e-05	1.73099e-05	1.69994e-05	3.7534e-05	9.59405e-06	2.24229e-05	2.18795e-05	2.31204e-05	7.73131e-05	1.64157e-05	4.02146e-05	5.63115e-06	2.29827e-05	4.06882e-05	3.40487e-05
31	151113_MethWeb052_Lindenberg.P036_83676_ref	P036_83676_ref	200091640114_R06C01	DNA_FFPE	IlluminaHumanMethylation450k	HGNET, MN1	0.999636	2.27623e-06	1.63225e-06	4.99325e-06	2.59973e-06	6.73735e-07	1.58654e-06	1.6819e-06	2.41142e-06	0.000123509	2.26104e-06	1.82848e-06	8.51344e-07	1.29787e-06	1.22717e-06	4.63524e-07	9.5664e-07	2.39218e-06	8.54449e-07	3.12673e-06	1.82265e-06	1.75724e-06	1.8141e-06	2.69706e-06	6.92378e-06	2.95746e-06	4.72424e-06	2.13058e-06	1.12268e-06	1.60067e-06	1.85874e-06	4.26163e-06	1.07676e-06	2.61054e-06	2.79636e-06	4.54067e-06	6.9477e-06	1.90244e-06	1.21567e-06	3.66555e-07	7.94975e-07	2.39052e-05	2.51597e-06
32	151113_MethWeb052_Lindenberg.P036_83670_ref	P036_83670_ref	200091640114_R04C01	DNA_FFPE	IlluminaHumanMethylation450k	HGNET, MN1	0.977747	0.000221243	0.000120434	0.00031585	0.000139957	5.0839e-05	0.000169228	0.000121964	0.000148742	0.00792993	0.000142008	0.000233318	6.49151e-05	0.00019902	8.62368e-05	3.17844e-05	6.26394e-05	0.000156161	5.49792e-05	0.000151902	0.000119028	0.000115087	0.000134371	0.000200499	0.000439005	0.000251142	0.000304234	0.000249755	9.50543e-05	0.000110754	0.000122151	0.000280357	7.75865e-05	0.000178754	0.0001643	0.000260187	0.000436819	0.000157668	0.000110182	2.19574e-05	4.16684e-05	0.000662035	0.000280243
33	151113_MethWeb052_Lindenberg.P036_83594_ref	P036_83594_ref	200091640087_R06C02	DNA_FFPE	IlluminaHumanMethylation450k	DMG, K27	0.999732	3.17321e-06	7.89375e-07	9.51568e-07	6.23944e-07	2.62516e-07	5.86493e-07	6.53613e-07	2.0393e-06	2.84263e-06	6.85652e-07	1.01053e-06	3.75654e-07	5.7464e-07	6.03402e-07	1.88172e-07	6.8009e-07	6.71971e-07	3.52044e-07	4.42138e-07	6.8535e-07	7.32491e-07	6.58297e-07	9.73184e-07	1.57477e-06	9.38237e-07	3.86425e-06	1.03834e-06	1.13091e-06	5.62929e-07	7.49071e-07	2.84033e-06	4.33641e-07	1.77762e-06	4.07064e-06	9.83803e-07	0.999732	6.62507e-07	1.70705e-08	5.53186e-05	3.28033e-06	1.80425e-05	0.000101195
34	151113_MethWeb052_Lindenberg.P036_83682_ref	P036_83682_ref	200091640114_R03C02	DNA_FFPE	IlluminaHumanMethylation450k	EPN, RELA	0.871059	0.00231429	0.000768131	0.00223343	0.00092982	0.000345825	0.00103054	0.00130824	0.00158584	0.00268047	0.000915869	0.00110629	0.000581363	0.00228401	0.000998924	0.000223666	0.00152149	0.00152318	0.000440458	0.000598719	0.00102703	0.000881008	0.00105216	0.00329394	0.00752914	0.00724567	0.871059	0.00213201	0.00264142	0.00197333	0.00142866	0.00200023	0.000565326	0.00140073	0.00110148	0.00130091	0.00596129	0.000937839	0.00298004	0.000884163	0.00526714	0.000788532	0.00412506
35	151113_MethWeb052_Lindenberg.P036_83632_ref	P036_83632_ref	200091640105_R03C02	DNA_FFPE	IlluminaHumanMethylation450k	HGNET, BCOR	0.104735	0.0316887	0.00525016	0.0146797	0.00551018	0.00211187	0.00566015	0.00659006	0.00902037	0.0353414	0.00584518	0.00684328	0.00366249	0.029975	0.00808765	0.00298394	0.010433	0.00836268	0.00394273	0.00411105	0.00801037	0.00436225	0.00647047	0.0141081	0.0229173	0.0226093	0.0536485	0.0187624	0.0105749	0.00936319	0.0174279	0.0124182	0.00365268	0.00810668	0.00868542	0.00439787	0.0547763	0.00574745	0.0138192	0.00578322	0.0295737	0.0056391	0.0528488
36	NA	NA	NA	NA	NA	NA	NA	NA	NA	NA	NA	NA	NA	NA	NA	NA	NA	NA	NA	NA	NA	NA	NA	NA	NA	NA	NA	NA	NA	NA	NA	NA	NA	NA	NA	NA	NA	NA	NA	NA	NA	NA	NA	NA	NA	NA	NA	NA	NA
37	151113_MethWeb052_Lindenberg.P036_83628_ref	P036_83628_ref	200091640105_R01C02	DNA_FFPE	IlluminaHumanMethylation450k	SUBEPN, SPINE	0.114443	0.00785391	0.00353665	0.00940563	0.00354349	0.00143251	0.00362934	0.0972224	0.00551931	0.00865806	0.00397726	0.00430746	0.00219265	0.0175305	0.00306217	0.00106852	0.00243353	0.00457225	0.00169472	0.00281752	0.00480652	0.00291856	0.00476325	0.105759	0.0617787	0.0387375	0.0248693	0.0106552	0.114443	0.0983874	0.0154491	0.00798574	0.0024381	0.00555167	0.00561666	0.00633591	0.0275997	0.00398374	0.0716957	0.00114003	0.00367	0.00190549	0.00561932
38	151113_MethWeb052_Lindenberg.P036_83658_ref	P036_83658_ref	200091640105_R06C02	DNA_FFPE	IlluminaHumanMethylation450k	GBM, MES	0.145129	0.0130204	0.00432401	0.00947206	0.0042166	0.00184527	0.00579286	0.00920459	0.00683164	0.0039067	0.0042623	0.00678921	0.00279613	0.0105938	0.00535541	0.00108385	0.0215419	0.0103657	0.0026165	0.00280513	0.00466525	0.00495038	0.00516912	0.016032	0.0148653	0.0291841	0.0544619	0.0136083	0.0111124	0.0750012	0.00683733	0.0103763	0.00282842	0.00610017	0.00467131	0.0035028	0.0395002	0.00536564	0.145129	0.00214868	0.00556678	0.000123332	0.00404626
39	151113_MethWeb052_Lindenberg.P036_83668_ref	P036_83668_ref	200091640114_R03C01	DNA_FFPE	IlluminaHumanMethylation450k	SUBEPN, ST	0.369329	0.00497338	0.00221058	0.0054883	0.00206893	0.00104621	0.0026007	0.0217338	0.00353964	0.0027876	0.00236967	0.00305719	0.00159173	0.00931902	0.0020888	0.000659979	0.00853744	0.00328011	0.00106938	0.00160317	0.00246225	0.002387	0.00324371	0.0270428	0.0113325	0.016114	0.0130576	0.00584886	0.104131	0.369329	0.00767468	0.00574682	0.00170178	0.0034053	0.00356854	0.00273509	0.0301448	0.00255853	0.16392	0.000731707	0.00185655	8.53207e-05	0.0016588
40	151113_MethWeb052_Lindenberg.P036_83684_ref	P036_83684_ref	200091640114_R04C02	DNA_FFPE	IlluminaHumanMethylation450k	GBM, MES	0.203114	0.0135856	0.00415976	0.00925239	0.00419893	0.00170539	0.00501289	0.00774222	0.00644226	0.00430779	0.00414884	0.00583266	0.00305743	0.0154067	0.00468883	0.00102651	0.0229105	0.0157132	0.00271701	0.00273549	0.00531506	0.00421356	0.0052507	0.0160471	0.016288	0.0899723	0.0302494	0.0167943	0.0112456	0.0679635	0.00819672	0.0104676	0.00270773	0.00598502	0.00509582	0.00337991	0.0365025	0.00455736	0.203114	0.00239481	0.00554106	0.000230831	0.00139107
[truncated: 49 more columns]
